# Supplementary material for: Epidemiological Patterns of Cannabis- and Substance- Related Congenital Uronephrological Anomalies in Europe: Geospatiotemporal and Causal Inferential Study
Source: Int J Environ Res Public Health. 2022 Oct 23;19(21):13769. doi: 10.3390/ijerph192113769 (PMC9657099; doi:10.3390/ijerph192113769)
Supplement: Supplementary file 1 [file ijerph-19-13769-s001.zip]

Archive with 1 entries (1 files):
- ijerph-1951474-supplementary.pdf
